# Supplementary material for: Simultaneous B and T cell acute lymphoblastic leukemias in zebrafish driven by transgenic MYC: implications for oncogenesis and lymphopoiesis
Source: Leukemia. 2018 Aug 15;33(2):333–47. doi: 10.1038/s41375-018-0226-6 (PMC6365377; doi:10.1038/s41375-018-0226-6)
Supplement: Supplementary file 2 — Table S1 [file 41375_2018_226_MOESM2_ESM.xlsx]

## Sheet: 96 gene list
				Normalized Expression Level
Gene name	Accession #	Gene Category	Gene Order in Fig. 6A	pre-B ALL	Mixed-GFPlo	Mixed-GFPhi	T-ALL	hMYC-marrow GFP-	hMYC-marrow GFPlo	hMYC-thymus GFPhi	WT-marrow GFP-	WT-marrow GFPlo	WT-marrow GFPhi	WT-thymus GFPhi
sptbn1	XM_009306311.2	B-cell gene	2	3036.46	2194.87	101.04	15.0225	1601.32	3353.37	90.8867	138.12	1432.69	51.26	184.707
pou2af1	XM_009291580.2	B-cell gene	8	5482.01	1263.77	32.35	13.58	3058.68	4889.78	57.8533	299.42	2060.13	32.98	54.2467
cybb	NM_200414.1	B-cell gene	15	2673.64	1963.44	57.19	14.72	1728.71	2207.91	18.1433	889.46	1189.98	44.63	19.1533
rab11fip2	XM_009307269.2	B-cell gene	34	1296.31	400.01	11.21	29.5325	482.447	867.083	10.2267	24	265.47	42.73	30.3833
hdac9b	NM_200816.2	B-cell gene	37	314.18	45	1.01	19.2175	186.807	332.117	2.83	164.84	297.31	168.46	42.7333
cd22	NM_001098245.1	B-cell gene	5	1653.55	448.81	43.64	31.1825	731.037	1709.25	57.5667	326.78	2093.65	373.46	90.1333
cd79a	NM_001326470.1	B-cell gene	1	3438.68	3027.15	66.49	35.93	1856.16	3934.46	117.27	231.26	1808.46	88.12	73.9733
cd79b	XM_009306430.2	B-cell gene	3	5902.9	4126.23	182.88	55.8675	2952.33	6370.49	95.0267	689.09	3858.85	121.69	39.0833
ighz	AY643752.1	B-cell gene	4	4628.6	435.52	43.38	52.415	1335.98	4309.64	67.8433	436.95	3870.39	115.57	36.3367
bcl11aa	NM_001040391.1	B-cell gene	14	561.192	847.13	40.14	6.71	456.957	718.47	8.79	302.47	1282.47	49.58	13.7033
ighm	AY643753.1	B-cell gene	42	54.8825	343.02	98.67	50.71	987.347	1350.63	3.03333	706.54	3288.29	26.1	25.4467
irf4a	NM_001122710.1	B-cell gene	48	1898.22	362.84	122.79	577.785	1411.58	2166.03	297.083	345.01	1974.77	1636.26	1703.73
cxcr4b	NM_131834.1	B-cell gene	51	11105.8	21555.1	975.68	365.228	7125.86	15721.2	1261.11	2088.11	10027.5	10543.9	4681.92
blimp1	NM_199515.2	B-cell gene	90	37.0387	121.72	1.01	13.565	19.3567	60.6067	10.0033	4.45	145.47	192.91	39.31
cxcr4a	NM_131882.2	B-cell gene	92	1.36125	1.44	1.01	8.7725	1.66667	3.03	9.96667	20.48	22.16	1	337.383
ighd	XM_017354675.1	B-cell gene	93	1.055	2.39	1.01	1.335	1	2.21333	8.39	4.45	1152.81	15.39	38.7633
spi1b	NM_198062.2	B-cell gene	12	1789.01	1335.09	70.55	3.1525	1300.46	1540.27	27.86	1246.45	1810.69	56.81	20.6833
cd81	NM_131518.2	B-cell gene	26	372.795	503.72	53.02	13.565	548.637	509.707	142.487	546.11	468.15	42.13	431.157
pax5	NM_131638.1	B-cell gene/B-cell receptor signaling	9	3305.86	1256.89	28.5	27.605	1767.4	3908.14	50.6767	273.6	2340.58	50	14.9933
xbp1	NM_131874.1	B-cell gene/B-cell receptor signaling	45	2496.75	5417.55	1560.08	496.245	2156.49	2455.13	988.22	1943.72	2861.11	1370.59	1867.08
foxo1b	NM_001082857.1	B-cell receptor signaling	30	2230.06	1175.53	80.51	4.095	1350.82	2237.52	194.373	141.42	965.35	1483.96	1478.44
rras2	NM_001017815.1	B-cell receptor signaling	68	8.16375	52.17	488.22	353.022	9.18	96.8833	664.47	4.45	406.28	890.13	2344.69
gab2	XM_687843.6	B-cell receptor signaling	69	26.0337	51.35	2138.73	1675.95	70.6567	41.24	2553.98	77.69	127.64	153.55	5325.03
bcl6a	NM_200734.1	B-cell receptor signaling	71	169.006	505.77	876.47	2280.77	357.47	610.78	3164.42	227.42	1243.71	601.99	4480.71
pik3c3	NM_001328533.1	B-cell receptor signaling	73	247.698	117.21	1414.93	2942.27	150.037	258.377	6250.48	103.9	254.29	273.87	4604.39
btk	XM_691995.7	B-cell receptor signaling	6	1581.9	1091.31	50.42	8.8925	981.537	1651.91	55.0133	681.59	1538.39	234.33	169.533
syk	NM_212843.2	B-cell receptor signaling	7	2875.35	1608.05	49.46	4.985	1601.17	2756.52	56.68	401.33	3389.99	1572.56	106.98
blnk	NM_212838.1	B-cell receptor signaling	10	3008.23	4266.3	109.5	1.335	1736.88	2822.83	40.1167	291.05	2023.56	105.32	16.8433
ebf1a	XM_009291207.2	B-cell receptor signaling	11	3306.91	1018.33	29.29	66.045	2955.38	4601.48	66.3067	838.1	4358.67	118.86	33.4467
dapp1	NM_001017691.1	B-cell receptor signaling	13	1750.72	2519.75	81.14	23.2425	581.873	1117.9	28.7167	162.03	1321.9	94.9	20.6767
lyn	NM_001004543.1	B-cell receptor signaling	16	2019.2	774.59	28.44	11.3875	1084.91	1600.69	35.66	384.67	1426.43	291.58	64.2367
plcg2	NM_001044968.1	B-cell receptor signaling	19	843.597	348.96	102.86	211.387	523.807	831.597	334.2	288.61	1382.42	629.88	689.733
shc1	XM_017351494.1	B-cell receptor signaling	21	475.224	567.49	331.18	99.7075	274.69	478.19	75.8533	187.38	687.7	673.44	219.227
map3k8	XM_687085.6	B-cell receptor signaling	28	2001.26	406.04	138.11	38.7925	1053.97	2041.84	543.793	60.52	935.14	1238.18	1476.45
ikbke	NM_001002751.2	B-cell receptor signaling	29	721.224	156.16	85.29	55.815	482.283	716.607	364.803	206.95	403.46	383.16	846.483
pou2f2a	XM_009292127.2	B-cell receptor signaling	31	1226.9	364.59	1.01	9.5375	508.127	1042.31	12.34	123.36	800.71	48.6	20.44
mef2cb	NM_001130962.1	B-cell receptor signaling	32	624.57	387.79	1.01	5.4975	297.457	513.523	5.34667	133.02	608.51	24.65	20.95
camk2d1	NM_001003602.2	B-cell receptor signaling	35	761.663	469.2	14.46	13.6275	229.623	638.643	24.5467	185.22	701.62	5.97	56.5233
tlr9	NM_001130594.1	B-cell receptor signaling	38	255.174	114.87	30.78	22.03	146.597	269.86	31.81	118.91	574.96	14.08	51.22
pik3c2b	XM_003199487.4	B-cell receptor signaling	47	3351.89	1279.48	770.16	1153.06	2120.41	3578.84	505.3	227.93	542.14	675.13	558.113
ptpn6	NM_199960.1	B-cell receptor signaling	72	176.637	140.99	579.32	1350.24	305.14	543.883	2538.3	431.49	2342.2	2209.76	3616.48
shmt2	NM_001123374.1	Myc target gene	18	328.649	283.28	211.55	178.287	424.867	317.97	145.217	797.25	226.17	121.12	201.493
CD44a	XM_001922456.5	HSC gene	41	180.291	952.55	23.37	429.845	123.327	59.0433	1.55	4.45	1.11	1	12.6267
runx1	NM_131603.2	HSC/pre-B ALL gene	22	258.404	311.03	95.33	76.0325	419.28	517.517	679.903	442.55	1316.34	1714.85	2549.94
setbp1	XM_005165675.3	Immature B lymphocyte gene	24	1666.04	159.65	4.64	87.4925	1127.4	1880.19	162.493	57.47	915.47	1393.36	153.07
igiv2s1_1	XM_001922636.3	Immature B lymphocyte gene	36	454.515	76.73	2.84	62.2025	252.52	724.17	15.82	151.98	2015.52	60.98	47.2967
igiv2s1_2	XM_005162919.1	Immature B lymphocyte gene	52	25375.7	34880.2	1056.51	276.252	12336.4	24056.6	345.843	1258.78	9476.77	380.93	114.11
igic1s1	XM_017353889.1	Immature B lymphocyte gene	53	21825	25018.9	564.67	110.81	10416.7	21386.8	199.387	1377.85	8741.43	330.15	48.29
dnTT/TdT	NM_001014817.1	Immature B lymphocyte gene	88	6.91125	29.71	1.01	77.165	406.78	122.607	356.963	268.79	26.35	1	1639.2
rag2	NM_131385.2	Immature lymphocyte gene	46	2160.57	579.49	555.55	2667.8	1523.81	2300.36	2840.59	197.91	350.05	4.24	4537.83
cd45	XM_017353442.1	Immature lymphocyte gene	49	2786.57	1690.39	1328.95	1694.31	1912.82	4502.66	8859.72	2063.8	11420.4	19469.3	23502.8
il7r	NM_001113507.2	Immature lymphocyte gene	61	46.4563	367.38	775.69	2200.3	11.58	386.717	3506.83	4.45	1358.88	3789.36	6630.66
rag1	NM_131389.1	Immature lymphocyte gene	83	361.534	243.27	22791.8	63808.6	570.41	606.28	41411.7	397.04	57.27	8.03	41628.7
atxn1a	NM_001044826.1	Immature lymphocyte gene	84	1.055	8.59	25.66	37.695	35.81	34.1667	66.66	56.32	143.43	185.82	284.063
atxn1b	XM_689102.5	Immature lymphocyte gene	89	161.186	28.35	2.12	42.7525	49.0167	66.5033	17.7933	73.12	59.78	9.84	41.9667
nccrp1	NM_130921.2	NK-cell gene	17	471.289	692.67	527.03	360.952	935.983	491.84	352.583	1777.97	468.88	411.12	245.17
nkl.4	NM_212741.1	NK-cell gene	91	3.12375	1.44	1.01	4.7625	34.2533	126.013	1.07	218.41	1094.67	440.62	12.47
human MYC	NM_002467.3	Transgene	54	30178.9	14074.9	20149.1	36872	15715.7	21785.8	21500	4.45	40.27	1	22.97
GFP	KY363244.1	Transgene	82	1214.94	1498.57	31571.9	25000.3	13.04	1552.9	33416.9	4.45	957.66	3082.3	63232.7
tcf12	NM_214816.1	Lymphocyte development	23	344.52	450.7	182.82	99.1375	213.817	374.557	223.747	61.03	202.43	32.54	857.273
akt1	NM_001281801.1	mTor pathway	27	301.42	200.36	25.28	8.88	275.897	337.063	127.867	170.44	395.45	440.8	258.967
id2b	NM_199541.1	Lymphocyte development	40	78.7975	203.97	45.06	36.1225	44.6	31.3433	113.937	4.45	1.11	1	68.01
ikzf1	NM_130986.1	Lymphocyte development	43	1372.36	473.82	879.25	1714.93	1097.62	1746.49	2492.47	773.95	2553.39	3236.4	6586.78
ptena	NM_200708.2	mTor pathway	44	963.136	840.53	2165.98	1924.76	751	878.32	2114.77	460.11	1317.39	1274.9	4450.12
id3	NM_152967.1	Lymphocyte development	50	5006.62	10994.5	860.63	393.855	2513.15	5686.05	3328.63	1346.68	15150.1	21497.8	15071.4
tcf3b	NM_001172683.1	Lymphocyte development	75	205.261	189.38	259.77	594.625	217.083	221.967	1223.22	194.24	306.87	321.47	2083.32
ets1	NM_001017558.1	Lymphocyte development	80	1035.24	2512.12	4014.46	12116.8	576.603	1849.6	25007.4	329.83	4809.99	11661.5	40789.7
bmi1a	NM_194366.1	Self-Renewal	76	308.858	210.01	111.15	981.67	182.91	242.273	601.58	71.25	343.99	410.87	925.29
lmo2	NM_131111.1	T-cell gene	20	827.586	494.37	57.58	97.51	872.967	751.287	92.0033	962.38	1175.94	188.62	545.067
lyl1	XM_009302066.2	T-cell gene	33	449.496	186.51	1.01	5.745	334.36	571.467	2.32	42.85	233.48	1	12.47
lck	NM_001001596.1	T-cell gene	55	70.16	312.51	18754	13472.4	9.32667	492.627	23930.7	19.69	1830.13	4783.78	41098.5
cd226	NM_001080646.1	T-cell gene	56	44.2525	171.67	19688.4	17394	13.0033	335.717	20510.7	4.45	1437.43	4428.05	28357.1
cd2	XM_005168309.3	T-cell gene	60	83.95	369.79	1190.94	5157.2	16.8633	938.483	8533.71	4.45	3853.93	6370.74	18909.4
lat	NM_001143684.1	T-cell gene	64	26.6363	48.56	670.14	1882.58	4.79	140.027	2439.25	4.45	659.25	2272.05	4207.19
itk	NM_131104.1	T-cell gene	65	15.0225	60.78	379.77	1252.83	1	213.977	2996.61	4.45	1025.69	2868.1	6634.78
cd8a	NM_001040049.1	T-cell gene	67	42.515	116.76	3513.7	7806.37	1.75333	171.503	16587.4	4.45	222.8	613.18	13037.4
cd4	NM_001135096.1	T-cell gene	81	459.546	310.1	4763.13	9010.39	292.253	566.833	14237.4	4.45	1059.84	3832.78	21645
prkcha	NM_001123056.1	T-cell gene	25	500.779	193.07	23.17	150.59	286.31	649.29	74.7733	14.23	1093.72	621.35	141.217
tcf7	NM_001012389.1	T-cell gene	57	56.2587	173.05	4180.85	3452.8	6.99667	357.51	9467.56	10	1360.66	5491.66	27208.1
runx3	NM_131604.2	T-cell gene	62	91.9725	263.84	2847.27	5886.44	26.8433	155.257	8914.58	11.15	926.14	1155.43	16962.8
skap1	NM_001080011.1	T-cell gene	63	26.0213	67.14	1932.98	4262.83	70.23	325.39	7028.45	86.59	1544.37	2642.07	12034.2
rasa4	NM_001099451.1	T-cell gene	70	14.9012	34.74	5819.4	9277.76	9.55667	25.3667	10520.6	26.16	6.9	18.23	12574
sema4d	XM_009301688.2	T-cell gene	74	101.444	58.9	777.78	3767.11	105.517	201.063	4361.13	43.21	374.8	477.26	7188.23
rhoh	NM_001327973.1	T-cell gene	77	82.3912	81.04	768.08	1802.15	51.64	157.06	1978.53	31.76	827.87	1843.08	4817.08
sorl1	XM_005157550.3	T-cell gene	78	98.0863	110.19	200.8	1298.97	68.7967	179.417	1104.42	10.9	356.72	1090.36	1578.34
trerf1	XM_009292797.2	T-cell gene	79	55.4363	80.14	109.64	1174.4	36.7633	130.537	585.723	55.68	909.46	932.26	1365.02
rorca	NM_001082819.1	T-cell gene	39	210.101	117.37	32.55	15.76	128.047	155.373	24.7233	50.97	94.28	68.46	23.5633
trbc1	ENSDART00000170902.1	T-cell gene	58	127.024	428.27	3179.28	11122.8	23.55	993.363	23012.6	62.68	5049.08	10841	53870.6
trac	NC_007113.7	T-cell gene	59	190.461	1199.93	6200.39	2441.24	4.10333	1537.69	19256.8	4.45	6271.96	14973.3	61743.4
tcrb2	NC_007128.7	T-cell gene	66	12.8775	68.28	339.45	710.003	1	128.54	889.687	10	547.76	1107.05	2235.4
trac_like	NM_001199372.1	T-cell gene	85	1.055	1.45	10.49	20.83	1	13.0733	383.65	4.45	35.6	164.98	1056.98
trcg	ENSDART00000159824.1	T-cell gene	86	1.055	55.33	1.01	32.7125	1	83.3333	708.25	4.45	499.92	1394.42	2598.64
trcd	ENSDART00000171098.1	T-cell gene	87	11.0813	102.11	1.01	4.4	28.4367	155.083	1546.94	21.46	804.17	1842.03	8550.35
actb1	NM_131031.1	Housekeeping gene
eef1a1l1	NM_131263.1	Housekeeping gene
gapdh	NM_001115114.1	Housekeeping gene
