# Supplementary material for: Simultaneous B and T cell acute lymphoblastic leukemias in zebrafish driven by transgenic MYC: implications for oncogenesis and lymphopoiesis
Source: Leukemia. 2018 Aug 15;33(2):333–47. doi: 10.1038/s41375-018-0226-6 (PMC6365377; doi:10.1038/s41375-018-0226-6)
Supplement: Supplementary file 3 — Table S2 [file 41375_2018_226_MOESM3_ESM.xlsx]

## Sheet: Sheet1
Table S1. Purity of FAC-sorted GFPhi and GFPlo populations from Thymus (left) and Marrow (right) of WT and hMYC control fish.
Thymus						Marrow
Sample	Total # GFPhi FAC-sorted cells	Thymocyte GFPhi re-analysis				Sample	Total # GFPhi & GFPlo FAC-sorted cells		Marrow GFPhi re-analysis			Marrow GFPlo re-analysis
	# GFPhi	% GFPhi	% GFPlo	% GFP-			# GFPhi	# GFPlo	% GFPhi	% GFPlo	% GFP-	% GFPhi	% GFPlo	% GFP-
WT-A Thymus	168545	99.7	0.16	0.16		WT-A Marrow	27733	62911	95.8	2.73	1.47	0.027	99.1	0.88
WT-B Thymus	189750	99.6	0.22	0.2		WT-B Marrow	24661	36841	93.7	5.95	0.4	0.043	98.1	1.72
WT-D Thymus	408452	99.3	0.47	0.21		WT-C Marrow	42709	42707	95	4.4	0.5	0.043	99.2	0.66
hMYC-A Thymus	1424172	98.8	0.72	0.45		hMYC-A Marrow	3492	697573	ND	ND	ND	0	99.6	0.39
hMYC-B Thymus	976363	99	0.7	0.31		hMYC-B Marrow	776	60684	ND	ND	ND	0.021	97.2	2.71
hMYC-C Thymus	1580949	99.4	0.45	0.14		hMYC-C Marrow	1458	243883	ND	ND	ND	0.021	97.9	2.03
hMYC-D Thymus	922728	98.8	0.84	0.39		hMYC-D Marrow	275	16571	94.8	1.05	3.66	0.15	99.3	0.59
hMYC-E Thymus	534377	98.4	1.24	0.36		hMYC-E Marrow	377	25989	94.6	0.83	4.56	0.15	99.1	0.71
hMYC-F Thymus	645800	98.4	1.21	0.37		hMYC-F Marrow	1017	32283	98.6	0.32	1.13	0.13	99.1	0.73
