# Supplementary material for: Simultaneous B and T cell acute lymphoblastic leukemias in zebrafish driven by transgenic MYC: implications for oncogenesis and lymphopoiesis
Source: Leukemia. 2018 Aug 15;33(2):333–47. doi: 10.1038/s41375-018-0226-6 (PMC6365377; doi:10.1038/s41375-018-0226-6)
Supplement: Supplementary file 4 — Table S3 [file 41375_2018_226_MOESM4_ESM.xlsx]

## Sheet: hMYC pre-B vs. T-ALL
			Normalized Expression Level
Gene Name	Differential Expression	Accession #	pre-B ALL	T-ALL	Fold Change	p-value: pre-B vs. T-ALL	FDR: pre-B vs. T-ALL	Gene Order in Fig. 6B
cd8a	Higher in T-ALL	NM_001040049.1	9.68	7834.97	-809.18	2.325e-05	0	1
rasa4	Higher in T-ALL	NM_001099451.1	13.09	9240.72	-705.68	0	0	2
cd226	Higher in T-ALL	NM_001080646.1	37.55	18616.8	-495.84	5e-08	0	3
skap1	Higher in T-ALL	NM_001080011.1	10.81	3880.32	-359.1	9.84e-06	0	4
lck	Higher in T-ALL	NM_001001596.1	47.85	16690	-348.78	7.9e-07	0	5
lat	Higher in T-ALL	NM_001143684.1	6.96	1727.72	-248.41	2.137e-05	0	6
itk	Higher in T-ALL	NM_131104.1	6.1	1119.45	-183.41	1.607e-05	0	7
rag1	Higher in T-ALL	NM_131389.1	385.06	60777.3	-157.84	2.2e-07	0	8
tcrb2	Higher in T-ALL	NC_007128.7	7.75	712.06	-91.82	2.372e-05	0	9
cd2	Higher in T-ALL	XM_005168309.3	45.19	4075.1	-90.17	6.461e-05	0	10
tcf7	Higher in T-ALL	NM_001012389.1	43.55	3917.98	-89.96	1.369e-05	0	11
trbc1	Higher in T-ALL	ENSDART00000170902.1	97.27	8213.56	-84.44	5.84e-06	0	12
rras2	Higher in T-ALL	NM_001017815.1	4.73	390.08	-82.38	2.054e-05	0	13
il7r	Higher in T-ALL	NM_001113507.2	29.37	1990.03	-67.76	8.3e-05	0	14
runx3	Higher in T-ALL	NM_131604.2	71.36	4427.9	-62.05	6.832e-05	0	15
gab2	Higher in T-ALL	XM_687843.6	29.86	1835.29	-61.46	4.55e-06	0	16
sema4d	Higher in T-ALL	XM_009301688.2	108.94	3042.3	-27.93	0.00029319	0	17
trac	Higher in T-ALL	NC_007113.7	118.91	3173.69	-26.69	0.00026122	0	18
cd4	Higher in T-ALL	NM_001135096.1	419.41	8892.47	-21.2	1.49e-06	0	19
GFP	Higher in T-ALL	KY363244.1	1459.87	29500.7	-20.21	2.396e-05	0	20
rhoh	Higher in T-ALL	NM_001327973.1	89.36	1549.06	-17.34	0.00012455	0	21
trerf1	Higher in T-ALL	XM_009292797.2	46.99	797.83	-16.98	0.00185524	0.02	22
pik3c3	Higher in T-ALL	NM_001328533.1	263.37	2927.07	-11.11	1.124e-05	0	23
bcl6a	Higher in T-ALL	NM_200734.1	180.34	1927.21	-10.69	0.0001657	0	24
ets1	Higher in T-ALL	NM_001017558.1	1261.25	11454.1	-9.08	4.917e-05	0	25
ptpn6	Higher in T-ALL	NM_199960.1	193.92	1356.2	-6.99	1.52e-05	0	26
plcg2	Higher in pre-B ALL	NM_001044968.1	899.04	212.12	4.24	0.00025072	0	27
tlr9	Higher in pre-B ALL	NM_001130594.1	237.22	23.34	10.16	0.00035099	0	28
id3	Higher in pre-B ALL	NM_152967.1	5912.29	504.3	11.72	0.00010351	0	29
lmo2	Higher in pre-B ALL	NM_131111.1	872.63	69.22	12.61	0.00517224	0.04	30
cxcr4b	Higher in pre-B ALL	NM_131834.1	13126.8	501.92	26.15	2.643e-05	0	31
cd81	Higher in pre-B ALL	NM_131518.2	426.97	15.66	27.26	0.00368937	0.03	32
map3k8	Higher in pre-B ALL	XM_687085.6	1878.9	56.35	33.34	3.249e-05	0	33
akt1	Higher in pre-B ALL	NM_001281801.1	317.98	8.45	37.65	0.00276227	0.03	34
igiv2s1_2	Higher in pre-B ALL	XM_005162919.1	29483.9	418.87	70.39	1.99e-05	0	35
cd22	Higher in pre-B ALL	NM_001098245.1	1582.54	21.32	74.22	0.00204888	0.02	36
hdac9b	Higher in pre-B ALL	NM_200816.2	282.55	3.38	83.63	0.00419698	0.04	37
camk2d1	Higher in pre-B ALL	NM_001003602.2	822.28	8.13	101.14	0.00261658	0.03	38
dapp1	Higher in pre-B ALL	NM_001017691.1	1502.2	13.45	111.67	0.00266275	0.03	39
rab11fip2	Higher in pre-B ALL	XM_009307269.2	1181.27	10.18	116	0.00391985	0.03	40
bcl11aa	Higher in pre-B ALL	NM_001040391.1	673.13	5.58	120.64	0.00312222	0.03	41
ighz	Higher in pre-B ALL	AY643752.1	3437.29	26.24	130.99	0.00127471	0.02	42
cd79b	Higher in pre-B ALL	XM_009306430.2	6516.99	47.97	135.86	0.00367863	0.03	43
cd79a	Higher in pre-B ALL	NM_001326470.1	3974.32	27.7	143.5	0.00198354	0.02	44
lyn	Higher in pre-B ALL	NM_001004543.1	1864.53	12.03	154.99	0.000208	0	45
btk	Higher in pre-B ALL	XM_691995.7	1779.88	10.86	163.96	0.00094983	0.01	46
sptbn1	Higher in pre-B ALL	XM_009306311.2	3469.63	19.04	182.24	0.00137695	0.02	47
lyl1	Higher in pre-B ALL	XM_009302066.2	483.39	2.33	207.44	0.00062403	0.01	48
ebf1a	Higher in pre-B ALL	XM_009291207.2	3408	15.69	217.18	0.00604092	0.05	49
cybb	Higher in pre-B ALL	NM_200414.1	2929.67	12.41	236.07	0.00171286	0.02	50
mef2cb	Higher in pre-B ALL	NM_001130962.1	657.14	2.55	258.05	0.00030027	0	51
igic1s1	Higher in pre-B ALL	XM_017353889.1	25842.6	91.83	281.41	0.00468682	0.04	52
pou2af1	Higher in pre-B ALL	XM_009291580.2	5263.32	14.42	364.93	0.00010629	0	53
spi1b	Higher in pre-B ALL	NM_198062.2	1940.68	5.19	373.61	0.0014411	0.02	54
foxo1b	Higher in pre-B ALL	NM_001082857.1	2321.08	6.05	383.61	0.00143527	0.02	55
pax5	Higher in pre-B ALL	NM_131638.1	3531.92	9.17	385.02	0.00180534	0.02	56
pou2f2a	Higher in pre-B ALL	XM_009292127.2	1186.65	2.9	409.16	0.00051402	0.01	57
syk	Higher in pre-B ALL	NM_212843.2	3164.28	6.03	524.36	0.00082923	0.01	58
blnk	Higher in pre-B ALL	NM_212838.1	3542.48	3.63	976.09	0.00145757	0.02	59
